# Supplementary material for: Salmonella Typhimurium effector SseI inhibits chemotaxis and increases host cell survival by deamidation of heterotrimeric Gi proteins
Source: PLoS Pathog. 2018 Aug 13;14(8):e1007248. doi: 10.1371/journal.ppat.1007248 (PMC6107295; doi:10.1371/journal.ppat.1007248)
Supplement: S1 Table — (XLSX) [file ppat.1007248.s008.xlsx]

## Sheet: Tabelle1
Antibody	Source	Identifier
GαQE	self-produced; (Kamitani et al., 2011)	N/A
Gαi2 (T-19)	Santa Cruz	Cat# sc-7276
Gαi1+2	Thermo Scientific	Cat# PA1-1000
Gαo (E-1)	Santa Cruz	Cat# sc-393874
Gαq/11 (C-19)	Santa Cruz	Cat# sc-392
tubulin	Sigma Aldrich	Cat# T9026
p-Akt (Ser473) XP	Cell Signaling Technology	Cat# 4060
Akt	Cell Signaling Technology	Cat# 9272
p-mTOR (Ser2448)	Cell Signaling Technology	Cat# 5536
p-S6 (Ser235/236) XP	Cell Signaling Technology	Cat# 4858
p-44/42 MAPK (Erk1/2) (Thr202/204)	Cell Signaling Technology	Cat# 4370
actin (clone 2G2)	Hypermol	Cat# 7301-01
Salmonella-O Antiserum Group B	BD Difco	Cat# 229481
Anti-rat IgG HRP	Cell Signaling Technology	Cat# 7077
Anti-rabbit IgG HRP	Cell Signaling Technology	Cat# 7074
Anti-mouse IgG HRP	Cell Signaling Technology	Cat# 7076
Alexa Fluor 568 goat anti-rabbit IgG	Thermo Scientific	Cat# A-11011
Alexa Flour 488 goat anti-rat IgG	Thermo Scientific	Cat# A-11006
