# Supplementary material for: Salmonella Typhimurium effector SseI inhibits chemotaxis and increases host cell survival by deamidation of heterotrimeric Gi proteins
Source: PLoS Pathog. 2018 Aug 13;14(8):e1007248. doi: 10.1371/journal.ppat.1007248 (PMC6107295; doi:10.1371/journal.ppat.1007248)
Supplement: S2 Table — (XLSX) [file ppat.1007248.s009.xlsx]

## Sheet: Tabelle1
Primer	Sequence
sseI.BamH1.sense	GGATCCATGCCCTTTCATATTGGAAGCGGATGT
sseI.BamH1.anti	GGATCCTTACATTTTACCTATTAAGGAATATTTTTGC
sseI.C178A.s	CGGTAGGGCAGGCTGAGTCATTAATGAC
sseI.C178A.a	GTCATTAATGACTCAGCCTGCCCTACCG
sseI.H216A.s	GAGGAAATACCAACAAATGCTTTTGCAGTGGTTGG
sseI.H216A.a	CCAACCACTGCAAAAGCATTTGTTGGTATTTCCTC
sseI.D231A.s	GACTATGTGTTTGCTGTTTCAGCCCATCAG
sseI.D231A.a	CTGATGGGCTGAAACAGCAAACACATAGTC
sseI.137.sense	CCGGGAGTGGAACGCACAGATATA
PMT505-BamHI.anti	GGATCCAGGAGGATCATCAGGTGAGATAGA
